# Supplementary material for: QM/MM Modeling of the Flavin Functionalization in the RutA Monooxygenase
Source: Molecules. 2023 Mar 6;28(5):2405. doi: 10.3390/molecules28052405 (PMC10005588; doi:10.3390/molecules28052405)
Supplement: Supplementary file 1 [file molecules-28-02405-s001.zip]

Archive with 1 entries (1 files):
- molecules-2213118-supplementary.pdf
